# Supplementary material for: Chloroplast genomes as a tool to resolve red algal phylogenies: a case study in the Nemaliales
Source: BMC Evol Biol. 2016 Oct 10;16:205. doi: 10.1186/s12862-016-0772-3 (PMC5057469; doi:10.1186/s12862-016-0772-3)
Supplement: Additional file 1: — Summary table of sequencing and assembly information per sample. Illumina platform used for each sample is discriminated with the correspondent length of individual reads in brackets. Number of paired-end reads (PE reads) generated for each sample in millions (M). Average, minimum and maximum coverage per contig is shown. (XLSX 44 kb) [file 12862_2016_772_MOESM1_ESM.xlsx]

## Sheet: Sheet3
FAMILY	SPECIES	CIRCULARITY	ILLUMINA PLATFORM	PE READS (M)	COVERAGE (min-max)	ASSEMBLY #contigs	GENE LENGTH (bp average)	NON-CODING REGION (bp average)
Scinaiaceae	Nothogenia fastigiata	Confirmed	HiSeq 2000 (PE101)	20.4	1532 (655-3133)	1	731.606	111.7
	Scinaia undulata	Confirmed	HiSeq 2000 (PE101)	19.7	1479 (636-2520)	1	728.776	104
Galaxauraceae	Actinotrichia fragilis	Confirmed	HiSeq 2000 (PE101)	28.2	321 (120-983)	3	728.98	99.8
	Galaxaura rugosa	Confirmed	NextSeq 500 (PE151)	16.4	327 (145-1316)	1	726.03	96.8
	Tricleocarpa cylindrica	Draft	HiSeq 2500 (PE125)	9.4	130 (4-3370)	5	-	-
	Dichotomaria marginata	Confirmed	HiSeq 2000 (PE101)	23.5	606 (279-1225)	1	725.507	104.8
Liagoraceae	Liagora brachyclada	Confirmed	HiSeq 2000 (PE101)	19.2	275 (125-744)	1	733.102	100.2
	Liagora harveyana	Confirmed	NextSeq 500 (PE151)	12.1	3239 (1270-4741)	1	728.659	99.9
	Izziella formosana	Confirmed	NextSeq 500 (PE151)	12.8	4140 (1766-5499)	1	732.826	102
	Neoizziella asiatica	Confirmed	HiSeq 2500 (PE125)	29.7	684 (145-4101)	1	733.52	101.2
	Titanophycus setchellii	Draft	NextSeq 500 (PE151)	8.5	502 (4-13399)	4	-	-
	Helminthora furcellata	Confirmed	HiSeq 2500 (PE125)	59.02	558 (144-7720)	1	732.54	108.2
	Trichogloeopsis pedicellata	Confirmed	NextSeq 500 (PE151)	13.8	724 (347-3482)	1	733.43	106.3
	Hommersandiophycus borowitzkae	Confirmed	NextSeq 500 (PE151)	7.6	221 (65-598)	1	738.531	108.6
	Dermonema virens	Confirmed	NextSeq 500 (PE151)	19.6	1764 (755-6519)	1	732.441	112
	Helminthocladia australis	Confirmed	NextSeq 500 (PE151)	38	1545 (681-4228)	1	736.969	110.6
Yamadallaceae	Yamadaella caenomyce	Confirmed	NextSeq 500 (PE151)	16.3	1037 (213-2443)	1	729.964	104.6
Liagoropsidaceae	Liagoropsis maxima	Confirmed	NextSeq 500 (PE151)	11.3	3999 (1176-6150)	1	735.076	120.2
Nemaliaceae	Nemalion sp.	Confirmed	NextSeq 500 (PE151)	13.5	3297 (2033-9061)	1	731.589	106.8
Palmariaceae	Palmaria palmata	Draft	NextSeq 500 (PE151)	10.7	737 (3-1967)	2	-	-
Rhodothamniellaceae	Rhodothamniella floridula	Draft	NextSeq 500 (PE151)	15.6	815 (29-1394)	2	-	-
Acrochaetiaceae	Acrochaetium secundatum	Draft	NextSeq 500 (PE151)	17.1	108 (37-369)	2	-	-
