# Supplementary material for: Chloroplast genomes as a tool to resolve red algal phylogenies: a case study in the Nemaliales
Source: BMC Evol Biol. 2016 Oct 10;16:205. doi: 10.1186/s12862-016-0772-3 (PMC5057469; doi:10.1186/s12862-016-0772-3)
Supplement: Additional file 2: — Details of individual evolutionary relative rates per gene: slow category (<0.75), medium category (0.75-1.5) and fast category (>1.5). All genes are represented but for further analysis only alignments ≥ 800 bp were considered. (XLSX 41 kb) [file 12862_2016_772_MOESM2_ESM.xlsx]

## Sheet: summary_of_results
marker	alignment length	tree length	tree length concatenated alignment	relative rate
accA	984	9.6271	8.82272	1.09117
accB	582	12.326	8.82272	1.39707
accD	882	7.97859	8.79682	0.906986
acpP	252	9.91529	8.82272	1.12384
acsF	1053	12.7956	8.79682	1.45457
apcA	483	2.1571	8.82272	0.244494
apcB	483	2.04252	8.82272	0.231507
apcD	483	5.95639	8.79682	0.677108
apcE	2730	11.3804	8.82272	1.2899
apcF	513	13.3829	8.82272	1.51687
argB	867	9.88493	8.82272	1.12039
atpA	1506	2.56712	8.79682	0.291823
atpB	1425	2.76591	8.82272	0.313498
atpD	567	9.89267	8.82272	1.12127
atpE	402	5.59022	8.82272	0.633617
atpF	540	6.26019	8.82272	0.709553
atpG	492	6.00048	8.82272	0.680117
atpH	246	1.81686	8.82272	0.205929
atpI	768	7.67616	8.82272	0.870044
bas1	597	7.38849	8.79682	0.839904
carA	1263	10.443	8.79682	1.18714
cbbX	903	10.5011	8.82272	1.19024
ccs1	1365	13.5736	8.82272	1.53848
ccsA	996	9.55461	8.82272	1.08295
cemA	834	19.3828	8.82272	2.19692
chlI	1044	7.52365	8.79682	0.85527
chlL	885	12.6397	8.79682	1.43685
chlN	1350	8.3935	8.79682	0.954152
clpC	2469	9.46861	8.82272	1.07321
cpcA	486	2.10752	8.82272	0.238874
cpcB	516	2.18977	8.82272	0.248197
cpcG	690	13.4355	8.82272	1.52283
cpeA	492	1.65032	8.82272	0.187053
cpeB	531	1.63969	8.82272	0.185848
dfr	2052	13.4505	8.82272	1.52453
dnaB	1944	15.246	8.82272	1.72803
dnaK	1923	12.2618	8.82272	1.3898
dsbD	753	16.1772	8.82272	1.83358
fabH	1050	9.87851	8.79682	1.12296
ftrB	360	4.75047	8.82272	0.538436
ftsH	1887	9.11597	8.82272	1.03324
gltB	4638	8.51306	8.82272	0.964901
groEL	1605	7.8563	8.82272	0.890462
ilvB	1788	9.15888	8.82272	1.0381
ilvH	537	14.8819	8.82272	1.68677
infB	2421	11.6709	8.82272	1.32282
infC	555	6.96683	8.82272	0.789647
lysR	948	24.6381	8.79682	2.8008
moeB	1167	15.6112	8.82272	1.76943
nblA	186	11.6635	8.4924	1.3734
ntcA	675	15.7187	8.82272	1.78162
odpA	1035	7.18222	8.82272	0.814059
odpB	990	8.12688	8.82272	0.92113
ompR	762	14.0316	8.82272	1.59039
petA	975	7.45194	8.82272	0.844631
petB	645	2.52215	8.82272	0.28587
petD	480	2.63769	8.82272	0.298966
petF	303	5.23851	8.82272	0.593752
petG	111	1.93147	8.82272	0.21892
petJ	348	5.77771	8.79682	0.656796
petL	93	11.0326	8.82272	1.25048
petM	96	11.6048	8.79682	1.31921
petN	87	8.40578	8.79682	0.955548
pgmA	1599	9.67824	8.82272	1.09697
preA	999	12.8245	8.79682	1.45786
psaA	2256	2.49835	8.82272	0.283172
psaB	2202	19.16	8.82272	2.17166
psaC	243	8.82965	8.82272	1.00078
psaD	423	19.727	8.82272	2.23594
psaE	189	7.62396	8.82272	0.864128
psaF	564	6.93009	8.79682	0.787795
psaI	108	2.58077	8.82272	0.292514
psaJ	126	77.1474	8.79682	8.76992
psaK	258	6.84911	8.82272	0.776304
psaL	459	15.2607	8.82272	1.72971
psaM	90	26.2566	8.79682	2.98478
psb30	102	2.76104	8.82272	0.312946
psbA	1080	1.18522	8.79682	0.134733
psbB	1527	16.0054	8.82272	1.81411
psbC	1461	2.29056	8.82272	0.259621
psbD	1053	2.07437	8.82272	0.235117
psbE	252	5.46243	8.82272	0.619132
psbF	132	1.96439	8.82272	0.222651
psbH	201	2.10647	8.82272	0.238755
psbI	114	5.1338	8.82272	0.581884
psbJ	117	2.28989	8.4924	0.26964
psbK	135	2.37314	8.82272	0.26898
psbL	114	2.90945	8.82272	0.329768
psbN	129	2.50347	8.82272	0.283753
psbT	93	2.51815	8.82272	0.285416
psbV	522	9.56511	8.79682	1.08734
psbW	348	7.24369	8.82272	0.821026
psbX	117	9.07041	8.79682	1.0311
psbY	108	2.05966	8.79682	0.234137
psbZ	186	7.11349	8.82272	0.806269
rbcL	1464	1.90397	8.82272	0.215803
rbcS	414	2.46408	8.82272	0.279287
rne	1545	11.7239	8.79682	1.33274
rnz	753	11.5555	8.79682	1.3136
rpl1	720	10.0752	8.82272	1.14196
rpl11	423	3.82168	8.82272	0.433164
rpl12	396	4.35551	8.82272	0.49367
rpl13	438	10.0701	8.82272	1.14138
rpl14	366	7.18909	8.82272	0.814838
rpl16	423	6.75189	8.82272	0.765284
rpl18	330	8.29295	8.82272	0.939954
rpl19	372	8.22825	8.82272	0.932621
rpl2	825	6.49422	8.82272	0.736079
rpl20	345	7.70413	8.79682	0.875786
rpl21	324	9.36828	8.79682	1.06496
rpl22	393	9.71444	8.82272	1.10107
rpl23	306	12.4426	8.82272	1.41029
rpl24	345	11.2278	8.82272	1.2726
rpl27	276	10.1625	8.79682	1.15525
rpl28	222	12.7852	8.82272	1.44912
rpl29	228	9.55964	8.82272	1.08352
rpl3	633	8.12468	8.82272	0.920881
rpl31	231	7.75822	8.82272	0.879345
rpl32	183	7.22336	8.79682	0.821133
rpl33	216	6.3295	8.82272	0.717409
rpl34	138	5.32059	8.79682	0.604831
rpl35	198	7.95662	8.79682	0.904488
rpl36	111	5.69237	8.82272	0.645195
rpl4	654	9.7509	8.82272	1.1052
rpl5	546	11.3653	8.82272	1.28818
rpl6	546	9.09122	8.82272	1.03043
rpl9	474	12.1877	8.82272	1.38139
rpoA	936	7.85097	8.82272	0.889858
rpoB	3504	13.2084	8.82272	1.49708
rpoC1	1893	13.9731	8.82272	1.58377
rpoC2	3744	10.2142	8.9719	1.13847
rpoZ	234	8.02886	8.82272	0.91002
rps1	831	13.0844	8.82272	1.48303
rps10	315	11.1831	8.82272	1.26753
rps11	393	9.44952	8.82272	1.07104
rps12	372	9.27003	8.82272	1.0507
rps13	378	7.15412	8.82272	0.810875
rps14	300	7.2073	8.82272	0.816902
rps16	249	8.86492	8.82272	1.00478
rps17	249	14.2591	8.82272	1.61617
rps18	213	6.35274	8.82272	0.720043
rps19	276	9.5517	8.82272	1.08263
rps2	717	10.4383	8.82272	1.18311
rps20	300	11.7007	8.82272	1.3262
rps3	672	6.45571	8.82272	0.731714
rps4	603	11.3187	8.82272	1.2829
rps5	537	7.03607	8.82272	0.797494
rps6	330	13.0488	8.82272	1.47899
rps7	468	9.96568	8.82272	1.12955
rps8	396	11.2394	8.82272	1.27391
rps9	411	6.63105	8.82272	0.751588
secA	2745	11.3833	8.82272	1.29022
secY	1230	12.875	8.82272	1.4593
sufB	1461	12.096	8.82272	1.371
sufC	786	11.3219	8.82272	1.28326
syfB	2250	17.0924	8.82272	1.93731
syh	1362	12.0695	8.82272	1.36801
tatC	741	13.8174	8.82272	1.56612
thiG	861	9.26732	8.82272	1.05039
thiS	213	10.1969	8.82272	1.15576
tilS	1020	13.5063	8.82272	1.53085
trpA	840	12.1117	8.82272	1.37278
trpG	588	10.2003	8.82272	1.15614
trxA	330	8.28691	8.82272	0.939268
tsf	657	8.50863	8.82272	0.9644
tufA	1227	2.49702	8.82272	0.283021
upp	714	14.4314	8.82272	1.63571
ycf19	288	2.23409	8.82272	0.253221
ycf20	339	10.6342	8.82272	1.20532
ycf22	666	12.8606	8.82272	1.45767
ycf23	885	11.3353	8.82272	1.28479
ycf29	726	11.6534	7.90737	1.47374
ycf3	522	15.405	8.82272	1.74606
ycf33	219	9.43028	8.82272	1.06886
ycf34	261	18.3764	8.82272	2.08285
ycf35	405	15.9441	8.31152	1.91831
ycf36	501	15.4458	8.79682	1.75583
ycf37	492	15.2607	8.79682	1.7348
ycf38	927	11.6261	8.82272	1.31774
ycf39	957	10.2671	8.82272	1.16371
ycf4	540	10.9939	8.82272	1.24609
ycf41	306	11.51	8.4924	1.35532
ycf45	1692	9.21171	8.82272	1.04409
ycf46	1515	9.58531	8.28343	1.15717
ycf52	543	5.89517	8.79682	0.670148
ycf53	762	13.1051	8.79682	1.48975
ycf54	339	8.54354	8.79682	0.971208
ycf55	1008	12.7808	8.79682	1.45289
ycf58	627	14.9107	8.82272	1.69004
ycf60	624	9.24588	8.82272	1.04796
ycf63	795	9.85174	8.82272	1.11663
ycf65	309	8.27943	8.82272	0.938422
Note that there are small differences in the length of the tree from the concatenated alignment. This is because not all taxa had all genes. For genes absent in some of the taxa, we used reference trees optimized using the same set of taxa.
